# Supplementary material for: Structural Basis for the Interaction between the Ezrin FERM-Domain and Human Aquaporins
Source: Int J Mol Sci. 2024 Jul 12;25(14):7672. doi: 10.3390/ijms25147672 (PMC11277499; doi:10.3390/ijms25147672)
Supplement: Supplementary file 1 [file ijms-25-07672-s001.zip]

Archive with 1 entries (1 files):
- ijms-3092202-supplementary.pdf
